# Supplementary material for: Functional dissection of the gene regulatory mechanism underlying variation in blood CD34+ cell levels at 1p36.23/ENO1
Source: Sci Rep. 2025 Nov 29;16:558. doi: 10.1038/s41598-025-30068-4 (PMC12775000; doi:10.1038/s41598-025-30068-4)
Supplement: Supplementary file 1 — Supplementary Material 1 [file 41598_2025_30068_MOESM1_ESM.xlsx]

## Sheet: Blad1
Supplementary Table 2
sgRNA sequences used in CRISPR/Cas9 experiments
sgRNA	PAM	Strand	Position (hg38)
AGACACAGAGGCCCCAAATAAGG	CCT	-	chr1:8858248-8858270
