# Supplementary material for: Functional dissection of the gene regulatory mechanism underlying variation in blood CD34+ cell levels at 1p36.23/ENO1
Source: Sci Rep. 2025 Nov 29;16:558. doi: 10.1038/s41598-025-30068-4 (PMC12775000; doi:10.1038/s41598-025-30068-4)
Supplement: Supplementary file 2 — Supplementary Material 2 [file 41598_2025_30068_MOESM2_ESM.xlsx]

## Sheet: Blad1
Supplementary Table 1
Reporter construct sequences used in luciferase experiments.
Variant Sequence
rs2065603	AAAAAGTGTGACCAAGATGACCAAGAGGAGAGACCCAAGGATCTGATCACTCCCGACCCCGCCTCGGGCTGCCCTTCCCCAGACCAGGCACCCAGGGCCCCTGCCTTGTGTGGAGTCACTGATTCTCCCCGAATGGCCCTAGAGCACTCCCTCAAACAGGTGCTGTCACTTGGAATGACAGAAATCAGTGCAGGACACCTGTGGAAATTCTCCCCTGAAGTTGCAGCCTGACCACAGATGCCCTCCATATGAGCACTTGGCATAGAACCCACTGGTTCCCTTTAAAGCAGGTGCACGTGAACTTGGGTACTCACCCTGTGGCTGCCTCTGCCATGCTCATTTCCAAAGTGGTCCCCGGGGCTGGTCCCAGGAAGTATTGTTCCCGGCCCTGGTTTGCTG…
rs10864368	TTTCAGCCCAGGCTAACCCCAGACCTATCTTAAATGTTTCACTGAGGATGGCTTTCTCGAAACTTATTCATGTTGCCT GTCCTGCTTCAGACAGGCTCCCCAGGAAAGGACCCAGAGGTCTGCACTTCTGCTGGGCTCACATCTGCCAGTCAAT GTCAGGAATGTGCTTTGTTTCTGCTGGGTCAGGAAGTTTAGTCACAGTTGGCTTTCCTTAT[T/C] TGGGGCCTCTGTGTCTCCAGGGTCAATGTGGTAAACCGCTCAGTCCAGCCTGCAATGGAAATGGCTCCAACCCCAG CCCAGCAGCTTCCTTTCAGGGTGGTGTGGACTGGAAGGGATCCTATCTACCTGTGTTTGCCATCTAACCTCAAGAGT GATAAATGAGGTTCACCTCAC…
Major/minor allele in red within brackets
